# Supplementary material for: Valorization of Pennisetum setaceum: From Invasive Plant to Fiber Reinforcement of Injected Composites
Source: Plants (Basel). 2023 Apr 26;12(9):1777. doi: 10.3390/plants12091777 (PMC10181305; doi:10.3390/plants12091777)
Supplement: Supplementary file 1 [file plants-12-01777-s001.zip]

Archive with 1 entries (1 files):
- plants-2279276-supplementary.pdf
